# Supplementary material for: Combined Effect of the Potassium Dose and Plant Biofertilization by Acinetobacter calcoaceticus on the Growth, Mineral Content, Nutritional Quality, Antioxidant Activity, and Metabolomic Features of Tomatillo Fruits (Physalis ixocarpa Brot.)
Source: Plants (Basel). 2023 Jan 19;12(3):466. doi: 10.3390/plants12030466 (PMC9920258; doi:10.3390/plants12030466)
Supplement: Supplementary file 1 [file plants-12-00466-s001.zip]

Archive with 1 entries (1 files):
- plants-2152456-supplementary.pdf
